# Supplementary material for: Molecular glue degrader function of SPOP inhibitors enhances STING-dependent immunotherapy efficacy in melanoma models
Source: J Clin Invest. 2025 Oct 28;135(24):e191772. doi: 10.1172/JCI191772 (PMC12700557; doi:10.1172/JCI191772)
Supplement: Supporting data values [file jci-135-191772-s249.xlsx]

## Sheet: Figure 1B
from 7/18/2022 to 8/1/2022
Nude mice
shScr
volume (mm3)	1	2	3	4	5	6	7	8	9	10	AVERAGE	SEM
7.25	24.86	23.72	0	63.4	22.9	66.02	12.64	36.46	34.06	28.18	31.224	6.47833
7.27	84	129.68	4	268.9	229.64	187.14	56.07	42.77	74.38	40.79	111.737	28.1405
7.29	418.57	527.66	22.6	1095.35	846.17	614.12	318.69	208.44	354.53	174.28	458.041	102.748
7.31	999.59	901.27	125	2554.14	1941.7	1508.06	1127.84	1023.13	1456.18	860.55	1249.75	209.665
Nude mice
shmSPOP-6
volume (mm3)	1	2	3	4	5	6	7	8	9	10	AVERAGE	SEM
7.25	0	31.2	4	11.16	0	8.89	15.48	0	0	24.92	9.565	3.55709
7.27	56.82	120.85	56.04	28.56	0	2	165.69	0	38.36	96.55	56.487	17.6799
7.29	201.78	537.96	464.79	237.1	0	52.42	489.8	50.41	178.32	552.46	276.504	68.3147
7.31	871.91	1338.09	934.28	1092.66	0	164.8	921.95	141.27	681.24	1838.14	798.434	182.04
C57BL/6J
shScr
volume (mm3)	1	2	3	4	5	6	7	8	9	10	AVERAGE	SEM
7.25	0	25.35	0	0	0	0	47.41	0	0	0	7.276	5.12177
7.27	119.05	45.56	14	48.24	69.38	86.4	27.34	30.46	57.75	34.71	53.289	9.92652
7.29	292.83	112.84	28.16	151.4	149	226.5	86.45	166.07	213.75	233.1	166.01	24.7622
7.31	1368.5	405.16	96.23	650.55	285.5	840	292.63	496.39	344.77	404.98	518.471	114.665
8.1	2589.4	571.29	119.42	762.78	299.38	780	432.32	627.4	365.25	425.91	697.315	220.059
C57BL/6J
shmSPOP-6
volume (mm3)	1	2	3	4	5	6	7	8	9	10	AVERAGE	SEM
7.25	0	0	0	0	0	0	0	0	0	0	0	0
7.27	0	0	0	0	0	0	7.81	40.35	0	0	4.816	4.02379
7.29	0	19.83	4	165.77	0	0	87.5	153.18	0	39.2	46.948	20.6841
7.31	0	170.04	74.06	646.5	91.75	0	342.09	517.78	141.4	130.34	211.396	69.6021
8.1	0	191.58	162.18	772.11	174.24	0	461.4	628.89	145.58	294.91	283.089	81.9677

## Sheet: Figure 1D
Nude mice				C57BL/6J
tumor weight (g)	shScr	shmSPOP-6		tumor weight (g)	shScr	shmSPOP-6
	1.219	0.656			1.065	0.533
	1.104	0.641			0.611	0.407
	1.596	0.635			0.502	0.195
	0.787	0.577			0.426	0.175
	0.621	0.562			0.335	0.152
	0.606	0.906			0.308	0.11
	0.647	0.322			0.292	0.082
	0.604	0.18			0.24	0.055
	0.377	0.104			0.198	0
	0.099	0			0.086	0
AVERAGE	0.766	0.4583		AVERAGE	0.4063	0.1709

## Sheet: Figure 1F
tumor volume (mm3)
shScr
Date	day	1	2	3	4	5	6	7	8	9	10	11	12	13	14	AVERAGE	SEM
7/16	8	28.9803	96.3934	0	176.316	156.75	16.384	4	35.1169	227.766	22.5552	153.137	74.9245	413.767	73.9704	105.719	30.4691
7/18	10	85.5593	278.011	182.009	533.003	820.873	176.023	413.701	181.745	983.195	167.609	791.921	578.389	1111.56	372.635	476.874	89.503
7/19	11	86.833	361.582	420.872	671.74	1140.28	398.608	996.715	473.281	1108.43	424.381	1003.69	751.726	1360.66	605.489	700.307	98.7958
7/20	12	186.522	713.601	968.191	1067.59	1739.75	556.421	929.391	701.353	1894.35	631.422	1595.91	1375.61	1777.03	905.837	1074.5	139.748
shSPOP-m3
Date	day	1	2	3	4	5	6	7	8	9	10	11	12	13	14	AVERAGE	SEM
7/16	8	48.1549	117.606	19.406	4	18.1715	55.7895	15.881	0	94.1012	82.6072	16.1743	0	67.8303	21.195	40.0655	10.1513
7/18	10	210.784	339.196	60.4948	20.0679	31.005	158.718	245.869	93.4277	481.885	389.766	123.11	74.2267	375.921	39.4712	188.853	41.0864
7/19	11	261.426	603.635	72.7882	34.0804	48.9201	262.542	444.033	94.1566	869.566	588.853	166.1	83.2343	402.175	57.9916	284.964	69.6215
7/20	12	337.385	1214.54	86.5002	28.7562	72.0374	356.503	634.208	87.7578	840.784	855.328	463.909	246.082	688.632	141.101	432.394	97.5054
shSPOP-m3+HA-SPOP
Date	day	1	2	3	4	5	6	7	8	9	10	11	12	13	14	AVERAGE	SEM
7/16	8	248.058	36.7995	32.3079	16.384	27.9113	0	97.4863	141.195	63.156	137.5	62.5147	87.1616	0	131.241	77.2654	18.5258
7/18	10	738.779	101.092	428.596	154.619	416.284	64.5483	576.935	539.745	290.291	345.074	388.097	467.487	24.8675	413.311	353.552	55.4314
7/19	11	1110.88	178.471	661.879	367.138	633.851	63.3895	672.772	894.179	401.417	616.649	413.222	709.841	44.9822	699.575	533.446	81.8831
7/20	12	1420.63	237.693	979.649	619.324	920.902	100.46	1168.27	1375.08	552.01	1226.91	780.327	932.719	177.822	1236.33	837.723	118.505

## Sheet: Figure 1H
tumor weight (g)	shScr	shSPOP-m3	shSPOP-m3+HA-SPOP
	0.136	0.989	1.016
	0.501	0.74	1.003
	1.226	0.654	0.933
	0.838	0.522	0.885
	1.367	0.507	0.851
	0.44	0.339	0.506
	1.196	0.297	0.482
	1.062	0.179	0.462
	1.402	0.131	0.647
	0.511	0.063	0.503
	0.555	0.053	0.324
	0.673	0.025	0.237
	0.762	0.023	0.148
	0.403	0.016	0.046

## Sheet: Figure 2B
shSPOP-C4 vs shScr
Symbol	Fold change	log2 Fold change
IFIT1	29.83	4.89869
IFITM1	27.59	4.78607
IFI27	23.97	4.58316
CXCL10	17.83	4.15623
ISG15	14.26	3.8339
CCL5	13.28	3.73118
MX1	9.91	3.30889
OAS1	8.19	3.03386
IFIH1	7.73	2.95047
DDX58	7.25	2.85798
OAS2	6.69	2.74201
IFI6	6.63	2.72901
IFIT3	5.58	2.48027
IFIT2	5.16	2.36737
IL6	3.39	1.76129
STAT1	3.34	1.73985
IRF9	2.45	1.29278
BST2	2.40	1.26303
IL15	2.03	1.02148
EIF2AK2	1.95	0.963474
IRF7	1.93	0.948601
IFITM3	1.92	0.941106
NMI	1.83	0.871844
IFNB1	1.69	0.757023
TNFSF10	1.55	0.632268
STAT2	1.49	0.575312
VEGFA	1.40	0.485427
B2M	1.26	0.333424
TAP1	1.20	0.263034
SOCS1	1.15	0.201634
IFNAR2	1.11	0.15056
CD80	1.09	0.124328
IRF3	1.09	0.124328
PSME2	1.09	0.124328
IFNW1	1.07	0.0976108
MYD88	1.07	0.0976108
IFI16	1.03	0.0426443
RPLP0	1.03	0.0426443
CIITA	0.98	-0.0291463
GBP1	0.97	-0.0439433
HLA-B	0.95	-0.0740006
IRF1	0.94	-0.0892673
TLR3	0.92	-0.120294
TLR9	0.92	-0.120294
HLA-G	0.91	-0.136062
IL10	0.91	-0.136062
NOS2	0.89	-0.168123
IFNE	0.87	-0.200913
CCL2	0.86	-0.217591
IFNA4	0.86	-0.217591
CASP1	0.85	-0.234465
CRP	0.85	-0.234465
SH2D1A	0.85	-0.234465
STAT3	0.84	-0.251539
BAG3	0.83	-0.268817
JAK1	0.83	-0.268817
TLR8	0.82	-0.286304
CD86	0.79	-0.340075
TLR7	0.79	-0.340075
TIMP1	0.77	-0.37707
HPRT1	0.77	-0.37707
ISG20	0.76	-0.395929
JAK2	0.76	-0.395929
IFNA1	0.75	-0.415037
IRF5	0.74	-0.434403
IFNAR1	0.73	-0.454032
MAL	0.73	-0.454032
ADAR	0.72	-0.473931
PML	0.72	-0.473931
CDKN1B	0.71	-0.494109
MNDA	0.71	-0.494109
TMEM173	0.71	-0.494109
CD70	0.70	-0.514573
CAV1	0.68	-0.556393
TRAF3	0.65	-0.621488
IFNA2	0.63	-0.666576
HLA-E	0.61	-0.713119
SHB	0.55	-0.862496
TYK2	0.55	-0.862496
MET	0.51	-0.971431
ACTB	0.48	-1.05889
TICAM1	0.47	-1.08927
MX2	0.41	-1.2863
IFITM2	0.35	-1.51457
PRKCZ	0.35	-1.51457
GAPDH	0.34	-1.55639
IFI30	0.32	-1.64386
IRF2	0.30	-1.73697
HLA-A	0.26	-1.94342

## Sheet: Figure 2C
ΔΔCt	shScr			shSPOP-C4
IFIT1	1	1	1	12.6725	10.5899	12.2773
OAS1	1	1	1	16.0658	17.5195	16.1276
MX1	1	1	1	16.2595	13.4814	12.2167
IFI44	1	1	1	5.85941	4.11904	6.16892
IFNB1	1	1	1	2.65347	1.91164	2.41985
CXCL10	1	1	1	5.79275	7.92073	4.74897

## Sheet: Figure 3K
relative STING protein level
	CHX (h)	STING			a-tubulin
shScr	0	103.07	4174	430214	77	5255	404635	1.06322	1
	6	92.46	3996	369470	73.51	5273	387618	0.953181	0.896507
	12	100.47	3648	366515	86.29	4886	421613	0.869315	0.817629
	24	94.08	3371	317144	84.68	4776	404432	0.784171	0.737547
shSPOP-m3	0	117.47	4641	545178	87.89	5089	447272	1.2189	1
	6	110.64	4001	442671	83.24	5526	459984	0.96236	0.789535
	12	115	4252	488980	81.39	4254	346233	1.41229	1.15866
	24	110.13	4035	444375	77.4	4592	355421	1.25028	1.02575
shSPOP-m3+SPOP	0	92.13	3428	315822	72.19	4829	348606	0.905957	1
	6	92.26	3435	316913	65.11	5262	342609	0.925	1.02102
	12	66.64	3016	200986	69.42	4424	307114	0.654435	0.722369
	24	57.31	3037	174050	74.95	4698	352115	0.4943	0.545611

## Sheet: Figure 4D, 4E
ΔΔCt	Figure 4D				Figure 4E
	CSNK1G1				STING1
	shScr	1	1		shScr	1	1
	shCK1r1-1	0.44621	0.5228		shCK1r1-1	0.794326	0.631684
	shCK1r1-2	0.48131	0.511851		shCK1r1-2	0.906412	0.831597
	shCK1r1-3	0.308589	0.385591		shCK1r1-3	1.26148	1.56254

## Sheet: Figure 5B
ΔΔCt
IFNB1
ISD90 (h)	parental			WT			4A
0	1	1	1	5.04493	5.29618	4.40668	2.09704	3.77059	3.03257
4	20.138	21.9572	14.6592	32.2295	40.8868	38.085	19.7317	20.6444	16.7627
8	9.88821	11.1541	7.13389	280.187	287.546	221.495	104.289	89.0711	141.811

## Sheet: Figure 5C
ΔΔCt
IFNB1
diABZI (h)	parental			STING-WT			STING-4A
0	1	1	1	11.1264	6.45673	16.7186	1.60526	2.46772	2.65069
4	0.681882	0.663544	0.891758	144.564	139.314	155.546	78.0793	63.7849	94.2095
8	7.80115	5.68075	7.57729	19.9172	20.0278	30.3187	21.0826	17.5198	20.8082

[truncated: 47 more sheets: Figure 6B, Figure 6G, Figure 7D and 7E, Figure 7G, Figure 7I, Figure 7K, Figure 8B, Figure 8C, Figure 8E, Figure 10C, Figure 10E, Figure 11D, Figure 11F, Figure 11G, Figure 11I and 11J, Figure 12D, Figure 12F-12J, Figure 13A and 13C, Figure 14B, Figure 14D-14H …]
